# Supplementary material for: First Molecular Evidence of Seewis Virus in Croatia
Source: Life (Basel). 2023 Dec 18;13(12):2359. doi: 10.3390/life13122359 (PMC10744651; doi:10.3390/life13122359)
Supplement: Supplementary file 1 [file life-13-02359-s001.zip]

Archive with 4 entries (4 files):
- Figure S1A.pdf
- Figure S1B.pdf
- Figure S1C.pdf
- Supplementary Table s1.pdf
